# Supplementary material for: The Italian Version of the Adult Vaccine Hesitancy Scale (aVHS) for the Working-Age Population: Cross-Cultural Adaptation, Reliability, and Validity
Source: Vaccines (Basel). 2022 Jan 31;10(2):224. doi: 10.3390/vaccines10020224 (PMC8874655; doi:10.3390/vaccines10020224)
Supplement: Supplementary file 1 [file vaccines-10-00224-s001.zip]

Archive with 1 entries (1 files):
- vaccines-1553432-supplementary.pdf
